# Supplementary material for: Optical Trapping and Manipulating with a Silica Microring Resonator in a Self-Locked Scheme
Source: Micromachines (Basel). 2020 Feb 15;11(2):202. doi: 10.3390/mi11020202 (PMC7074748; doi:10.3390/mi11020202)
Supplement: Supplementary file 1 [file micromachines-11-00202-s001.zip]

Archive with 4 entries (3 files):
- Supplementary Materials/
- Supplementary Materials/Video_S1.avi
- Supplementary Materials/Video_S2.avi
- Supplementary Materials/Video_S3.avi
